# Supplementary material for: Fifty Years of the National Rabies Control Program in Brazil under the One Health Perspective
Source: Pathogens. 2023 Nov 11;12(11):1342. doi: 10.3390/pathogens12111342 (PMC10674250; doi:10.3390/pathogens12111342)
Supplement: Supplementary file 1 [file pathogens-12-01342-s001.zip]

Archive with 1 entries (1 files):
- pathogens-2690460-supplementary.pdf
